# Supplementary material for: Pulmonary Edema in COVID-19 Treated with Furosemide and Negative Fluid Balance (NEGBAL): A Different and Promising Approach
Source: J Clin Med. 2021 Nov 28;10(23):5599. doi: 10.3390/jcm10235599 (PMC8658626; doi:10.3390/jcm10235599)
Supplement: Supplementary file 1 [file jcm-10-05599-s001.zip]

Archive with 1 entries (1 files):
- jcm-1450547-supplementary.pdf
